# Supplementary material for: RET Regulates Human Medullary Thyroid Cancer Cell Proliferation through CDK5 and STAT3 Activation
Source: Biomolecules. 2021 Jun 9;11(6):860. doi: 10.3390/biom11060860 (PMC8229599; doi:10.3390/biom11060860)
Supplement: Supplementary file 1 [file biomolecules-11-00860-s001.zip]

Archive with 1 entries (1 files):
- biomolecules-1219194-supplementary.pdf
